# Supplementary material for: Pharmacokinetics of Orally Administered Phenazopyridine in Goats With Obstructive Urolithiasis
Source: J Vet Intern Med. 2025 Jun 26;39(4):e70167. doi: 10.1111/jvim.70167 (PMC12199991; doi:10.1111/jvim.70167)
Supplement: Supplementary file 2 — Table S2. Urolith type, clinicopathologic data and ancillary treatments for the individual goats. [file JVIM-39-e70167-s002.xlsx]

## Sheet: Sheet1
				Goat 1				Goat 2				Goat 3			Goat 4				Goat 5				Goat 6
	Biochemistry Parameter	Reference Range*	Units	Presentation	24 Hour	48 Hour	72 Hour	Presentation	24 Hour	48 Hour	72 Hour	Presentation	24 Hour	48 Hour	Presentation	24 Hour	48 Hour	72 Hour	Presentation	24 Hour	48 Hour	72 Hour	Presentation	24 Hour	48 Hour	72 Hour
	Glucose	50-57	mg/dL	123	149	75	72	189	122	57	57	103	69	65	176	129	90	94	149	94	68	60	158	107	67	72
	BUN	10 to 20	mg/dL	22	29	17	10	236	68	17	16	26	28	20	48	49	30	18	23	20	16	17	19	21	19	15
	Creatinine	1.0-1.8	mg/dL	4.2	3.1	1.1	1	12.3	2.2	0.9	0.8	3.5	2.3	1.3	6.4	4.5	2.6	1.1	1.8	1.1	1	1.2	1.4	1.3	1	1
	Phosphorus	6.5	mg/dL		3.1	6.7	4.8	5.8	4.8	6	5.5	3.6	2.6	4.4	2	1.7	2.3	3.8		2.2	4.5	5.2		2.7	2.1	4.2
	Calcium	8.9-11.7	mg/dL	9.2	9.7	8.8	8.6	8.9	10.5	8.7	8.7	9.3	8.9	8.5	9	8.5	13.3	8.9	8.8	8.9	8.6	9.4	9.9	9.3	9.5	9.7
	Mg	2.8-3.6	mg/dL		2.4	1.9	2.2	6.8	2.2	2.4	2.4	4.3	2.5	1.7	4.2	2.7	2.1	1.7		2	2.2	2.4		2	1.9	2
	Total Protein	6.4-7	g/dL	6.4	5.5	5.1	5.4	7.6	5.9	5.3	5.2	6	5.7	5.2	6.1	5.3	5.4	6.2	6.6	4.8	5.2	5.3	6.7	6	5.8	5.9
	Albumin	2.7-3.9	g/dL	3.5	3.4	3.2	3.3	3.2	2.6	2.4	2.3	3.7	3.4	1.3	3.4	2.9	2.8	3.2	3.3	2.8	2.7	2.8	4	3.6	3.5	3.3
	Globulin	2.7-4.1	g/dL	2.9	2.1	1.9	2.1	4.4	3.3	2.9	2.9	2.3	2.3	2.1	2.7	2.4	2.6	3	3.3	2	2.5	2.5	2.6	2.4	2.3	2.6
	Total Bilirubin	0-0.1	mg/dL	0.1	0.2	0.2	0.2	0.2	0.1	0.2	0.2	0.2	0.2	0.2	0.2	0.4	0.3	0.3	0.2	0.2	0.2	0.2	0.4	0.3	0.2	0.2
	ALP	93-387	IU/L		59	41	39	114	101	79	65	703	572	376	108	90	64	59		142	128	108		154	110	103
	AST	167-513	IU/L	84	145	168	139	88	128	136	113	99	146	128	108	104	104	556	77	77	93	174	105	166	195	163
	GGT	20-56	IU/L	43	35	32	33	45	31	35	33	36	30	27	34	27	27	30	43	37	35	36	40	31	26	26
	SDH	14-23.6	IU/L		7.4	6.1	5.1	10.1	10.8	15.5	15.5	15.3	12.1	9.8	13.2	5.8	7.9	94		21.3	13.3	11.3		19.9	11.1	6.1
	CK	104-219	IU/L		5537	792	265	148	288	183	487	485	349	165	248	245	162	1403	855	415	960	695	2394	1714	718	261
	Sodium	142-155	mmol/L	146	146	149	144	133	153	150	146	148	146	147	143	145	148	149	141	145	143	146	143	146	146	148
	Potassium	3.5-6.7	mmol/L	5	4	3.4	4.9	6.4	4.9	4.4	3.7	5.2	4.8	4.3	4.4	4.2	4	3.4	4.9	4.1	4	4.4	4.7	4	4.1	4.2
	Chloride	99-110	mmol/L		112	109	112	78	113	119	116	110	112	115	94	102	109	110		114	110	111		105	107	109
	Bicarbonate	17-29 (bovine)	mmol/L		22	28	23	25	24	17	16	23	25	21	34	33	29	27		22	24	24	29	27	28	28
	Anion Gap	14-20 (bovine)			16.5	15.9	14.3	36	21.4	18.3	17.5	20	13.9	14.9	19.1	14.3	13.8	15.5		13.4	13.2	15.1		17.9	14.9	15.7
	Intravenous Fluid Therapy Base			LRS	LRS	D/C		LRS + 10 mEq KCl+ 25 mL/L Ca	LRS + 10 mEq KCl+ 25 mL/L Ca	D/C		LRS	LRS		0.9%NaCL + 25 mL/L calcium	0.9%NaCL + 25 mL/L calcium	D/C		NormR + 25 mL/L Ca	D/C			LRS	D/C
	Intravenous Fluid Therapy Rate			4 mL/kg/hour	2 mL/kg/hr			4 mL/kg/hr	3 mL/kg/hr			4 mL/kg/hour	Bolus		4 mL/kg/hr	3 ml/kg/hr			4 mL/kg/hr				4 mL/kg/hr
	Was this patient on…..**	Goat 1	Goat 2	Goat 3	Goat 4	Goat 5	Goat 6
	Flunixin Meglumine	1.1 mg/kg IV q12hr	1.1 mg/kg IV q12hr	1.1 mg/kg IV q12hr	1.1 mg/kg IV q12hr	1.1 mg/kg IV q12hr	1.1 mg/kg IV q12hr
	Meloxicam	1 mg/kg PO q24hr	1 mg/kg PO q24hr	1 mg/kg PO q24hr	1 mg/kg PO q24hr	1 mg/kg PO q24hr	1 mg/kg PO q24hr
	Morphine				0.1 mg/kg SC q6hr	0.1 mg/kg SC q6hr	0.1 mg/kg SC q6hr
	Acepromazine				0.025 mg/kg IM q6hr	0.025 mg/kg IM q6hr
	Fentanyl Patch	100 mcg patch	12 mcg patch	100 mcg patch	50 mcg patch	50 mcg patch	50 mcg patch
	Antimicrobial	Ceftiofur sodium, 2.2 mg/kg IV q24hr	Ceftiofur sodium, 2.2 mg/kg IV q24hr	Ceftiofur sodium, 2.2 mg/kg IV q24hr	Ceftiofur sodium, 2.2 mg/kg IV q24hr	Ceftiofur sodium, 2.2 mg/kg IV q24hr	Ceftiofur sodium, 2.2 mg/kg IV q24hr
	Ammonium Chloride		200 mg/kg PO	200 mg/kg PO
	Stone Type	100% Calcium Carbonate	20% struvite, 80% magnesium calcium phostphate carbonate	100% Magnesium Calcium Phosphate Carbonate	100% Calcium Carbonate	100% Calcium Carbonate	100% Calcium Carbonate
	*Large Animal Internal Medicine, Bradford P Smith, Fifth Edition, 2015 Elsevier St Louis MO
	**For viewing ease, if a patient was on a medication during the visit, it is recorded here. The length of time has not been recorded.
	***Flunixin meglumine and meloxicam were not administered concurrently. Typically, patients would receive flunixin following surgery and then be transitioned to meloxicam.
